# Supplementary material for: Vitamin A Update: Forms, Sources, Kinetics, Detection, Function, Deficiency, Therapeutic Use and Toxicity
Source: Nutrients. 2021 May 18;13(5):1703. doi: 10.3390/nu13051703 (PMC8157347; doi:10.3390/nu13051703)
Supplement: Supplementary file 1 [file nutrients-13-01703-s001.zip]

Archive with 1 entries (1 files):
- Vitamin A - Supplementary Material.pdf
